# Supplementary material for: Breast cancer metastasis suppressor OTUD1 deubiquitinates SMAD7
Source: Nat Commun. 2017 Dec 13;8:2116. doi: 10.1038/s41467-017-02029-7 (PMC5727433; doi:10.1038/s41467-017-02029-7)
Supplement: Supplementary file 3 — Supplementary Data 1 [file 41467_2017_2029_MOESM3_ESM.xls]

## Sheet: Sheet1
Supplementary Data 1 DUB shRNA list used in this study
Gene name	TRCN0000…* (Sigma mission library)
USP9X	007 361
	007 362
	007 363
	007 364
	011 091
USPL1	007 510
	007 511
	007 512
	007 513
	007 514
ATXN3	007 405
	007 406
	007 407
	007 408
	007 409
JOSD1	061 803
	061 804
	061 805
	061 806
	061 807
OTUB1	004 211
	004 212
	004 213
	004 214
	004 215
OTUB2	022 409
	022 410
	022 411
	022 412
	022 413
OTUD4	134 411
	134 658
	133 659
	135 253
	138 670
OTUD5	141 847
	122 275
	145 601
	143 838
	141 437
OTUD6A	134 360
	134 304
	134 038
	135 225
	136 332
OTUD6B	129 986
	128 797
	127 510
	129 141
	130 671
TNFAIP3	050 958
	050 959
	050 960
	050 961
	050 962
OTUD7A	050 158
	050 159
	050 160
	050 161
	050 162
OTUD7B	004 530
	004 531
	004 532
	004 533
	004 534
VCPIP1	073 818
	073 819
	073 820
	073 821
	073 822
BRCC3	073 968
	073 969
	073 970
	073 971
	073 972
COPS5	019 199
	019 200
	019 201
	019 202
	019 203
PSMD14	006 455
	006 456
	006 457
	011 023
STAMBP	073 973
	073 974
	073 975
	073 976
	073 977
STAMBPL1	073 963
	073 964
	073 965
	073 966
	073 967
FLJ14981	155 856
	157 063
	157 368
	158 133
	155 708
ZRANB1	073 813
	073 814
	073 815
	073 817
	073 816
JOSD3	134 174
	134 377
	134 847
	138 857
	137 470
USP1	004 043
	004 044
	004 045
	004 046
	010 844
USP3	007 604
	007 605
	007 606
	007 607
	007 608
USP5	004 066
	004 067
	004 068
	004 069
	004 070
USP6	007 335
	007 336
	007 337
	011 087
	011 088
USP7	004 057
	004 058
	004 059
	004 060
	010 845
USP9Y	007 365
	007 366
	007 367
	007 368
	007 369
USP10	007 430
	007 431
	007 432
	007 433
	007 434
USP12	007 815
	007 816
	007 817
	007 818
	007 819
USP13	007 248
	007 249
	007 250
	007 251
	007 252
USP14	007 425
	007 426
	007 427
	007 428
	007 429
USP16	007 594
	007 595
	007 596
	007 597
	007 598
DUB3	038 864
	038 865
	038 866
	038 867
	038 868
USP20	007 609
	007 610
	007 611
	007 612
	007 613
USP22	046 923
	046 924
	046 925
	046 926
	046 927
USP26	011 117
	011 118
	011 119
	011 120
	011 121
USP28	007 742
	007 743
	007 744
	011 105
	011 106
USP29	004 562
	004 563
	004 564
	004 565
	004 566
USP30	038 819
	038 821
	038 822
	038 823
	038 820
USP31	004 548
	004 549
	004 550
	004 551
	004 552
USP32	011 127
	011 128
	011 129
	011 130
	011 131
USP36	022 444
	022 445
	022 446
	022 447
	022 448
USP37	004 567
	004 568
	004 569
	004 570
	010 890
USP40	038 824
	038 825
	038 826
	038 827
	038 828
USP42	156 541
	156 590
	154 891
	155 621
	156 179
USP44	038 814
	038 815
	038 816
	038 818
	038 817
USP46	022 399
	022 400
	022 401
	022 402
	022 403
USP47	007 692
	007 693
	007 694
	007 695
	007 696
USP48	038 829
	038 830
	038 831
	038 832
	038 833
USP49	004 476
	004 477
	004 478
	004 479
	004 480
USP50	038 859
	038 860
	038 861
	038 862
	038 863
USP51	038 849
	038 850
	038 851
	038 852
	038 853
USP52	004 427
	004 428
	004 429
	004 430
	010 875
USP53	038 839
	038 840
	038 841
	038 842
	038 843
USP54	038 854
	038 855
	038 856
	038 857
	038 858
USP25	004 366
	004 367
	004 368
	004 369
	004 370
JOSD2	183 058
	184 732
	122 557
	121 594
	184 140
CYLD	039 628
	039 629
	039 630
	039 631
	039 632
	018 366
	010 487
	010 488
USP34	038 844
	038 845
	038 846
	038 847
	038 848
USP39	001 150
	001 151
	001 152
	001 153
	001 154
USP2	007 277
	007 278
	007 279
	007 280
	011 080
USP4	004 038
	004 039
	004 040
	004 041
	004 042
USP8	007 435
	007 436
	007 437
	007 438
	007 439
USP11	007 358
	007 359
	007 360
	011 090
	011 089
USP21	004 347
	004 348
	004 349
	004 350
	004 351
USP15	007 565
	007 566
	007 567
	007 568
	007 569
USP19	051 713
	051 714
	051 715
	051 716
	051 717
USP33	004 442
	004 443
	004 444
	004 445
	004 446
USP35	092 448
	092 449
	092 450
	092 451
	092 452
USP18	004 192
	004 193
	004 194
	004 195
UCHL1	007 273
	007 274
	007 275
	007 276
	011 079
UCHL3	007 535
	007 536
	007 537
	007 538
	007 539
OTUD1	350 761
	350 762
	350 763
	336 587
	336 588
