# Supplementary material for: Breast cancer metastasis suppressor OTUD1 deubiquitinates SMAD7
Source: Nat Commun. 2017 Dec 13;8:2116. doi: 10.1038/s41467-017-02029-7 (PMC5727433; doi:10.1038/s41467-017-02029-7)
Supplement: Supplementary file 4 — Supplementary Data 2 [file 41467_2017_2029_MOESM4_ESM.xlsx]

## Sheet: Sheet1
Supplementary Data 2 BRCA1 core enrichment in OTUD1-high patients
NAME	GENE SYMBOL	GENE_TITLE	RANK IN GENE LIST	RANK METRIC SCORE	RUNNING ES	CORE ENRICHMENT
row_0	TSNAX	translin-associated factor X	8	12.2904	0.0283503	Yes
row_1	ARF6	ADP-ribosylation factor 6	86	9.56528	0.0445489	Yes
row_2	SEC23A	Sec23 homolog A (S. cerevisiae)	87	9.55675	0.067109	Yes
row_3	CCNG2	cyclin G2	130	8.97173	0.0848072	Yes
row_4	PPP2R5C	protein phosphatase 2, regulatory subunit B (B56), gamma isoform	152	8.66518	0.103522	Yes
row_5	SCAMP1	secretory carrier membrane protein 1	174	8.4444	0.121716	Yes
row_6	SEPP1	selenoprotein P, plasma, 1	186	8.29406	0.140384	Yes
row_7	MLH1	mutL homolog 1, colon cancer, nonpolyposis type 2 (E. coli)	241	7.8057	0.154335	Yes
row_8	SSR1	signal sequence receptor, alpha (translocon-associated protein alpha)	261	7.71048	0.170962	Yes
row_9	CREB1	cAMP responsive element binding protein 1	269	7.6427	0.188423	Yes
row_10	DEK	DEK oncogene (DNA binding)	297	7.48081	0.203845	Yes
row_11	NR3C1	nuclear receptor subfamily 3, group C, member 1 (glucocorticoid receptor)	345	7.2531	0.217072	Yes
row_12	WRB	tryptophan rich basic protein	369	7.09999	0.231926	Yes
row_13	PRKAR1A	protein kinase, cAMP-dependent, regulatory, type I, alpha (tissue specific extinguisher 1)	390	7.01745	0.246834	Yes
row_14	TSG101	tumor susceptibility gene 101	425	6.8439	0.260173	Yes
row_15	DR1	down-regulator of transcription 1, TBP-binding (negative cofactor 2)	472	6.66283	0.272089	Yes
row_16	TCEAL1	transcription elongation factor A (SII)-like 1	514	6.52573	0.284096	Yes
row_17	LIPA	lipase A, lysosomal acid, cholesterol esterase (Wolman disease)	515	6.52088	0.299489	Yes
row_18	RBM3	RNA binding motif (RNP1, RRM) protein 3	577	6.30135	0.309309	Yes
row_19	NFYC	nuclear transcription factor Y, gamma	612	6.1884	0.3211	Yes
row_20	IQGAP1	IQ motif containing GTPase activating protein 1	713	5.85002	0.326622	Yes
row_21	ANXA4	annexin A4	779	5.66878	0.334617	Yes
row_22	ADSS	adenylosuccinate synthase	806	5.60157	0.345685	Yes
row_23	MAP2K4	mitogen-activated protein kinase kinase 4	857	5.47753	0.354472	Yes
row_24	MGAT2	mannosyl (alpha-1,6-)-glycoprotein beta-1,2-N-acetylglucosaminyltransferase	908	5.35584	0.362971	Yes
row_25	HMGCL	3-hydroxymethyl-3-methylglutaryl-Coenzyme A lyase (hydroxymethylglutaricaciduria)	984	5.19085	0.369009	Yes
row_26	SERPINB1	serpin peptidase inhibitor, clade B (ovalbumin), member 1	1017	5.12035	0.378444	Yes
row_27	HAGH	hydroxyacylglutathione hydrolase	1112	4.94541	0.382328	Yes
row_28	ANXA7	annexin A7	1122	4.92816	0.393216	Yes
row_29	UBE2D3	ubiquitin-conjugating enzyme E2D 3 (UBC4/5 homolog, yeast)	1144	4.89123	0.403022	Yes
row_30	ADD1	adducin 1 (alpha)	1170	4.84254	0.412382	Yes
row_31	MPV17	MpV17 mitochondrial inner membrane protein	1175	4.82733	0.423446	Yes
row_32	IGF2R	insulin-like growth factor 2 receptor	1299	4.63081	0.424183	Yes
row_33	CIRBP	cold inducible RNA binding protein	1433	4.37932	0.423499	Yes
row_34	GATA3	GATA binding protein 3	1544	4.1785	0.424246	Yes
row_35	ABCD3	ATP-binding cassette, sub-family D (ALD), member 3	1634	4.04848	0.426427	Yes
row_36	ID4	inhibitor of DNA binding 4, dominant negative helix-loop-helix protein	1689	3.98482	0.431358	Yes
row_37	TMPO	thymopoietin	1692	3.97895	0.440586	Yes
row_38	PRCP	prolylcarboxypeptidase (angiotensinase C)	1771	3.8751	0.443269	Yes
row_39	GNB1	guanine nucleotide binding protein (G protein), beta polypeptide 1	1785	3.8545	0.451291	Yes
row_40	ITGB3BP	integrin beta 3 binding protein (beta3-endonexin)	1821	3.80752	0.457378	Yes
row_41	CD9	CD9 molecule	1871	3.76164	0.462197	Yes
row_42	PAM	peptidylglycine alpha-amidating monooxygenase	1963	3.64481	0.463259	Yes
row_43	ANXA5	annexin A5	1972	3.63199	0.47117	Yes
row_44	NAT1	N-acetyltransferase 1 (arylamine N-acetyltransferase)	2050	3.54536	0.473158	Yes
row_45	ZNF267	zinc finger protein 267	2077	3.51294	0.479296	Yes
row_46	HEXB	hexosaminidase B (beta polypeptide)	2106	3.48105	0.485193	Yes
row_47	GNAI1	guanine nucleotide binding protein (G protein), alpha inhibiting activity polypeptide 1	2112	3.47176	0.492974	Yes
row_48	LUM	lumican	2267	3.29032	0.487978	Yes
row_49	CAT	catalase	2323	3.2445	0.491079	Yes
row_50	CALM2	calmodulin 2 (phosphorylase kinase, delta)	2370	3.20465	0.494832	Yes
row_51	NDUFA4	NADH dehydrogenase (ubiquinone) 1 alpha subcomplex, 4, 9kDa	2430	3.12422	0.497317	Yes
row_52	ZNF43	zinc finger protein 43	2495	3.04588	0.499203	Yes
row_53	TUBB	tubulin, beta	2616	2.93917	0.496196	Yes
row_54	IDH1	isocitrate dehydrogenase 1 (NADP+), soluble	2675	2.88056	0.498189	Yes
row_55	AGPS	alkylglycerone phosphate synthase	2776	2.78957	0.496487	Yes
row_56	ZNF148	zinc finger protein 148	2961	2.62403	0.487432	Yes
row_57	HDAC1	histone deacetylase 1	2976	2.61016	0.492433	Yes
row_58	GSTZ1	glutathione transferase zeta 1 (maleylacetoacetate isomerase)	2992	2.5987	0.497324	Yes
row_59	FSTL1	follistatin-like 1	3216	2.41456	0.484543	Yes
row_60	MICB	MHC class I polypeptide-related sequence B	3284	2.36585	0.484575	Yes
row_61	FCGRT	Fc fragment of IgG, receptor, transporter, alpha	3360	2.30755	0.483806	Yes
row_62	ALCAM	activated leukocyte cell adhesion molecule	3366	2.3042	0.488831	Yes
row_63	DDOST	dolichyl-diphosphooligosaccharide-protein glycosyltransferase	3396	2.28279	0.491817	Yes
row_64	TM9SF1	transmembrane 9 superfamily member 1	3400	2.27902	0.496948	Yes
row_65	ECH1	enoyl Coenzyme A hydratase 1, peroxisomal	3430	2.25283	0.499863	Yes
row_66	HSPA5	heat shock 70kDa protein 5 (glucose-regulated protein, 78kDa)	3497	2.2062	0.499601	Yes
row_67	MAP2K1	mitogen-activated protein kinase kinase 1	3528	2.18206	0.502266	Yes
row_68	PBX3	pre-B-cell leukemia transcription factor 3	3576	2.14631	0.503437	Yes
