# Supplementary material for: Breast cancer metastasis suppressor OTUD1 deubiquitinates SMAD7
Source: Nat Commun. 2017 Dec 13;8:2116. doi: 10.1038/s41467-017-02029-7 (PMC5727433; doi:10.1038/s41467-017-02029-7)
Supplement: Supplementary file 5 — Supplementary Data 3 [file 41467_2017_2029_MOESM5_ESM.xlsx]

## Sheet: Sheet1
Supplementary Data 3 Target genes
Related to Figure 3h
TGF-βtreatment(hrs):	0	24	0	24	0	24
	Control shRNA	Control shRNA	sh-OTUD1 #1	sh-OTUD1 #1	sh-OTUD1 #2	sh-OTUD1 #2
TWIST1	3.52	12.14	5.68	15.33	7.05	18.65
TWIST2	4.21	17.24	6.48	20.51	5.68	22.12
SNAIL	1.86	7.63	2.08	12.24	2.69	11.01
SLUG	0.42	5.48	0.65	8.24	1.28	7.85
ZEB1	6.21	11.01	8.02	14.25	10.02	15.85
ZEB2	5.89	15.94	10.48	20.43	8.48	17.84
ID1	10.32	20.21	12.43	27.16	14.42	26.14
RHOA	9.24	18.21	12.48	21.54	14.48	22.84
PTHrP	7.24	18.24	9.68	21.85	10.08	22.58
RUNX2	3.97	12.63	4.82	16.52	6.03	20.85
FN1	2.32	12.88	4.14	16.25	3.87	15.01
CDH2	1.53	16.23	2.54	23.21	1.93	19.24
VIM	1.63	7.86	2.01	10.24	2.21	13.54
MMP2	3.51	7.02	4.28	9.25	5.27	11.65
MMP3	6.01	13.01	7.97	16.55	8.12	20.14
MMP9	2.65	10.82	4.48	16.24	4.29	17.85
MMP14	8	13.01	12.64	19.85	11.02	21.05
COL1A1	7.01	9.24	8.43	12.43	7.65	13.84
COL1A2	3.05	5.8	5.68	8.24	4.43	7.52
ITGA5	8.01	13.21	8.43	17.25	7.96	16.24
CTGF	1.82	11.01	1.06	17.24	1.39	15.12
CXCR4	2.95	16.58	5.87	23.25	6.43	25.21
IL11	0.59	9.87	1.2	13.84	1.03	15.8
SERPINE1	2.41	14.24	2.84	23.51	3.12	22.01
VEGFA	6.32	11.58	6.43	16.85	5.97	18.14
CDH1	21.14	11.84	15.87	6.24	14.24	4.82
Related to Supplementary Figure 3B
TGF-βtreatment(hrs):	0	24	0	24	0	24
	Control vector	Control vector	OTUD1 wt	OTUD1 wt	OTUD1 CA	OTUD1 CA
TWIST1	4.82	13.52	3.52	5.31	3.95	10.56
TWIST2	3.52	13.21	3.41	7.13	4.52	15.21
SNAIL	1.86	6.82	0.59	1.53	1.54	5.62
SLUG	0.25	5.82	0.13	0.9	0.36	4.85
ZEB1	5.24	10.92	2.24	4.08	4.33	8.65
ZEB2	6.89	18.21	2.49	5.55	5.21	12.67
ID1	8.32	22.21	6.13	7.71	7.01	18.52
RHOA	10.38	16.82	3.21	4.73	11.52	15.96
PTHrP	8.21	13.25	2.48	4.13	8.68	13.84
RUNX2	3.24	13.82	2.85	5.58	4.85	16.85
FN1	2.11	16.36	1.52	5.81	3.63	16.54
CDH2	0.45	8.21	0.35	2.65	0.52	7.05
VIM	1.25	11.85	0.85	4.24	1.36	8.52
MMP2	3.25	8.5	2.06	3.41	3.63	9.21
MMP3	5.24	12.35	2.05	3.59	6.01	12.81
MMP9	2.36	13.21	2.14	7.09	3.01	16.32
MMP14	8.21	12.25	3.85	4.06	6.82	11.55
COL1A1	6.33	10.26	1.98	3.3	6.57	11.01
COL1A2	2.97	4.85	0.88	1.73	2.2	3.22
ITGA5	7.23	11.58	2.31	3.81	6.84	10.54
CTGF	1.67	13.52	2.24	6.58	2.32	18.25
CXCR4	3.51	18.21	3.02	7.9	4.57	21.01
IL11	0.7	8.65	0.44	2.54	0.63	6.33
SERPINE1	2.52	17.54	1.54	4.24	2.13	15.24
VEGFA	6.32	10.21	2.01	3.81	7.25	9.24
CDH1	20.21	8.52	24.2	20.58	19.65	7.56
Related to Figure 8E
	Control vector	Control vector	HRAS	HRAS
	Control shRNA	sh-OTUD1 #1	Control shRNA	sh-OTUD1 #1
BRCA1	254	135	203	18.24
BRCA2	109.18	83.25	75.24	10.57
CDH1	405	45.6	251	18.5
CDH4	352	152	272.24	87.54
COL1A1	96.35	45.52	72.21	16.24
S100A1	154.24	86.84	120	13.5
CDH2	153.39	553.26	221	865.5
SNAI1	16.35	45.85	35.24	221.51
SNAI2	125	229	205	475
VIM	212	462	305	721.8
FN1	185	321	275	754
HIF1A	120.52	215.85	145	419
