# Supplementary material for: Breast cancer metastasis suppressor OTUD1 deubiquitinates SMAD7
Source: Nat Commun. 2017 Dec 13;8:2116. doi: 10.1038/s41467-017-02029-7 (PMC5727433; doi:10.1038/s41467-017-02029-7)
Supplement: Supplementary file 6 — Supplementary Data 4 [file 41467_2017_2029_MOESM6_ESM.xlsx]

## Sheet: Sheet2
Supplementary Table 2 SMAD7 Mass-spec K220 peptides
Sequence	# PSMs	# Proteins	# Protein Groups	Protein Group Accessions	Modifications	Area	IonScore	Charge	MH+ [Da]	RT [min]	# Missed Cleavages
299890805	mothers against decapentaplegic homolog 7 isoform 2 [Homo sapiens]	5647.36	62.12	2	1	31	369	125872447868	425	46.3251	8.26514
YPmDFLkPTDCPDAVPSSAETGGTNYLAPGGLSDSQLLLEPGDR	2	1	1	299890805	M3(Oxidation); K7(GlyGly)	15673803	53.85	4	4725.24	45.8024	0
YPmDFLkPTDCPDAVPSsAETGGTNYLAPGGLSDSQLLLEPGDR	4	1	1	299890805	M3(Oxidation); K7(GlyGly); S18(HexNAc)	1.56101e+07	43.73	4	4928.34	44.8228	0
YPmDFLKPTDCPDAVPSSAETGGtNYLAPGGLSDSQLLLEPGDR	5	1	1	299890805	M3(Oxidation); T24(Phospho)	2.10243e+07	38.02	4	4691.16	44.8694	0
YPMDFLKPTDCPDAVPsSAETGGtNYLAPGGLSDSQLLLEPGDR	4	1	1	299890805	S17(HexNAc); T24(Phospho)	7.49681e+06	31.4	4	4878.27	44.5282	0
YPMDFLkPTDcPDAVPSSAETGGTNYLAPGGLSDSQLLLEPGDR	1	1	1	299890805	K7(GlyGly); C11(DeStreak)	0	24.16	4	4785.24	43.4272	0
YPMDFLkPtDCPDAVPSSAETGGTNYLAPGGLSDSQLLLEPGDR	4	1	1	299890805	K7(GlyGly); T9(Phospho)	0	23.06	4	4789.11	43.7364	0
YPMDFLkPTDCPDAVPSSAETGGTNYLAPGGLSDSQLLLEPGDR	1	1	1	299890805	K7(GlyGly)	76456790	22.65	4	4709.18	43.9532	0
YPmDFLkPTDcPDAVPSSAETGGTNYLAPGGLSDSQLLLEPGDR	1	1	1	299890805	M3(Oxidation); K7(GlyGly); C11(DeStreak)	0	23.24	4	4801.25	42.5224	0
5174517	mothers against decapentaplegic homolog 7 isoform 1 [Homo sapiens]	5628.1	62.21	2	1	31	363	125872447868	426	46.3961	8.26514
YPmDFLkPTADCPDAVPSSAETGGtNYLAPGGLSDSQLLLEPGDR	4	1	1	5174517	M3(Oxidation); K7(GlyGly); T25(Phospho)	76234474	39.37	4	4876.26	43.7588	0
YPmDFLkPTADCPDAVPsSAETGGTNYLAPGGLSDSQLLLEPGDR	1	1	1	5174517	M3(Oxidation); K7(GlyGly); S18(HexNAc)	0	18.96	4	4999.36	44.7288	0
