# Supplementary material for: Breast cancer metastasis suppressor OTUD1 deubiquitinates SMAD7
Source: Nat Commun. 2017 Dec 13;8:2116. doi: 10.1038/s41467-017-02029-7 (PMC5727433; doi:10.1038/s41467-017-02029-7)
Supplement: Supplementary file 7 — Supplementary Data 5 [file 41467_2017_2029_MOESM7_ESM.xlsx]

## Sheet: Sheet1
Supplementary Table 4 Primers list
	Forward	Reverse
TWIST1	5’-GCGCTGCGGAAGATCATC-3’	5’-AGGGTCTGAATCTTGCTCAGCTT-3’
TWIST2	5’-CACGCTGCCCTCTGACAAG-3’	5’-CTGCAGGACCTGGTAGAGGAA-3’
SNAIL	5’-CCCCAATCGGAAGCCTAACT-3’	5’-GCTGGAAGGTAAACTCTGGATTAGA-3’
SLUG	5’-CAGCTACCCAATGGCCTCTCT-3’	5’-GGACTCACTCGCCCCAAA-3’
ZEB1	5’-TGTGAATGGGCGACCAAGA-3’	5’-GTGGGACTGCCTGGTGATG-3’
ZEB2	5’-AAGATAGGTGGCGCGTGTTT-3’	5’-GACTGACGTGTTACGCCTCTTCTAA-3’
ID1	5’-GGACGAGCAGCAGGTAAACG-3’	5’-TGGGCACCAGCTCCTTGA-3’
RHOA	5’-CGGTCCTCCGTCGGTTCT-3’	5’-GAGACGAAGGCGGGTAGCT-3’
PTHrP	5’-CCGCCTCAAAAGAGCTGTGT-3’	5’-GGATGGACTTCCCCTTGTCA-3’
RUNX2	5’-GCACAAGTAAATCATTGAACTACAGAAA-3’	5’-GAAGCCTGGCGATTTAGAGTTTT-3’
FN1	5’-TCGCCATCAGTAGAAGGTAGCA-3’	5’-TGTTATACTGAACACCAGGTTGCAA-3’
CDH2	5’-TGGGAATCCGACGAATGG-3’	5’-GCAGATCGGACCGGATACTG-3’
VIM	5’-GGCTCGTCACCTTCGTGAAT-3’	5’-TCTCAATGTCAAGGGCCATCT-3’
MMP2	5’-TGAGCTATGGACCTTGGGAGAA-3’	5’-CCATCGGCGTTCCCATAC-3’
MMP3	5’-AGAGGCATCCACACCCTAGGT-3’	5’-TATCAGAAATGGCTGCATCGAT-3’
MMP9	5’-GGACGATGCCTGCAACGT-3’	5’-CAAATACAGCTGGTTCCCAATCT-3’
MMP14	5’-GGCTCGAGCATTCCAGTGA-3’	5’-GCACAAAATTCTCCGTGTCCAT-3’
COL1A1	5’-CTGTTCTGTTCCTTGTGTAACTGTGTT-3’	5’-TGCCCCGGTGACACATC-3’
COL1A2	5’-CTGAAGTCTCTCAACAACCAGATTG-3’	5’-TGTGCGAGCTGGGTTCTTT-3’
ITGA5	5’-GCACCAACAAGAGAGCCAAAG-3’	5’-CTCCCGCTGCAAGAAAGTCT-3’
CTGF	5’-AGCCGCCTGTGCATGGT-3’	5’-TTTTGCCCTTCTTAATGTTCTCTTC-3’
CXCR4	5’-CCAGAAGAAACTGAGAAGCATGAC-3’	5’-AGAGGAGGTCGGCCACTGA-3’
IL11	5’-CCTAAAGGGAAATACGCCAAAA-3’	5’-CACCCACAATCCCACCTCTCT-3’
SERPINE1	5’-GAGCTTTTGTGTGCCTGGTAGA-3’	5’-GGCAGGCAGTACAAGAGTGATG-3’
VEGFA	5’-ACGAGGGCCTGGAGTGTGT-3’	5’-TGAGGTTTGATCCGCATAATCTG-3’
CDH1	5’-ACAGCCCCGCCTTATGATT-3’	5’-TCGGAACCGCTTCCTTCA-3’
BRCA1	5'-CTGCTCAGGGCTATCCTCTCA-3'	5'-TGCTGGAGCTTTATCAGGTTATGT-3'
BRCA2	5'-GACTTGCCCCTTTCGTCTATTTG-3'	5'-TGCAGCAATTAACATATGAGGCTTA-3'
CDH4	5'-GATCAGCCCCACTCTCCAAA-3'	5'-GATGGATCCCCACTGATGATG-3'
COL1A1	5’-CTGTTCTGTTCCTTGTGTAACTGTGTT-3’	5’-TGCCCCGGTGACACATC-3’
S100A1	5'-GACCCTCATCAACGTGTTCCA-3'	5'-CCTTCTTGCTCAGCTTGTACTTGTC-3'
HIF1A	5'-TACTCAAAGTCGGACAGCC-3'	5'-CAAAGCGACAGATAACACG-3'
